# Supplementary material for: The Protective Effect of Zinc Supplementation Against Oxidative Stress and Oxidative Modifications of Cellular Macromolecules in the Mandibular Bone of Rats Exposed to Cadmium
Source: Antioxidants (Basel). 2025 Dec 10;14(12):1480. doi: 10.3390/antiox14121480 (PMC12729647; doi:10.3390/antiox14121480)
Supplement: Supplementary file 1 [file antioxidants-14-01480-s001.zip]

Archive with 1 entries (1 files):
- antioxidants-3913712-supplementary.pdf
